# Supplementary material for: Application of Inverse Design Approaches to the Discovery of Nonlinear Optical Switches
Source: Molecules. 2023 Oct 31;28(21):7371. doi: 10.3390/molecules28217371 (PMC10647741; doi:10.3390/molecules28217371)
Supplement: Supplementary file 1 [file molecules-28-07371-s001.zip]

Archive with 1 entries (1 files):
- molecules-2671407-supplementary.pdf
